# Supplementary material for: Spatial Variability of Heat-Related Mortality in Barcelona from 1992–2015: A Case Crossover Study Design
Source: Int J Environ Res Public Health. 2020 Apr 8;17(7):2553. doi: 10.3390/ijerph17072553 (PMC7177772; doi:10.3390/ijerph17072553)
Supplement: Supplementary file 1 [file ijerph-17-02553-s001.zip]

Archive with 2 entries (2 files):
- Figure S1. Barcelona district boundary map.jpg
- ijerph-751560-supplementary table .pdf
